# Supplementary material for: Protein mimetic amyloid inhibitor potently abrogates cancer-associated mutant p53 aggregation and restores tumor suppressor function
Source: Nat Commun. 2021 Jun 25;12:3962. doi: 10.1038/s41467-021-23985-1 (PMC8233319; doi:10.1038/s41467-021-23985-1)
Supplement: Supplementary file 4 — Source Data [file 41467_2021_23985_MOESM4_ESM.xlsx]

## Sheet: Figure 1e 
				Time	pR248W	ADH-6	ADH-1
				0:00:06	9.57592e-05	0.00115376	0.0202447
				0:02:06	9.78872e-05	0	0.0275939
				0:04:06	0.000101535	0.000455977	0.023651
				0:06:06	0.000101535	0.00357182	0.0223742
				0:08:06	0.000100319	0.00635605	0.0197294
				0:10:06	0.000166393	0.00672221	0.0181791
				0:12:06	0.000292047	0.00719892	0.0149111
				0:14:06	0.000397791	0.00866357	0.0126007
				0:16:06	0.000399475	0.0083734	0.0101991
				0:18:06	0.00477915	0.00975515	0.00946952
				0:20:06	0.00498556	0.0102111	0.00849673
				0:22:06	0.00568475	0.00992096	0.00604955
				0:24:06	0.00622876	0.0111438	0.00627755
				0:26:06	0.00701915	0.0113373	0.00574555
				0:28:06	0.00814713	0.0142044	0.00592795
				0:30:06	0.0101535	0.0153443	0.00744794
				0:32:06	0.0136799	0.0162908	0.00893753
				0:34:06	0.0163855	0.0171613	0.0129503
				0:36:06	0.0200334	0.0185984	0.0143335
				0:38:06	0.0232558	0.019006	0.0175863
				0:40:06	0.0255054	0.0205052	0.0222982
				0:42:06	0.0293966	0.0235934	0.0241526
				0:44:06	0.0329229	0.0238697	0.029199
				0:46:06	0.0382733	0.0250235	0.0333269
				0:48:06	0.0431069	0.0262394	0.0371029
				0:50:06	0.0472108	0.026951	0.0418605
				0:52:06	0.0527132	0.027559	0.0457972
				0:54:06	0.0570299	0.0288233	0.0506764
				0:56:06	0.0621979	0.0292309	0.0565131
				0:58:06	0.0672443	0.0293622	0.0617115
				1:00:06	0.0710442	0.0311377	0.0665451
				1:02:06	0.0773978	0.0312206	0.070725
				1:04:06	0.0806202	0.0310203	0.0780362
				1:06:06	0.0853017	0.0320013	0.0876873
				1:08:06	0.0923849	0.0308614	0.0891929
				1:10:06	0.101961	0.0329409	0.0939808
				1:12:06	0.113239	0.0326507	0.103329
				1:14:06	0.122602	0.0337009	0.111005
				1:16:06	0.125308	0.0330031	0.119334
				1:18:06	0.132057	0.0349375	0.126897
				1:20:06	0.140599	0.0347717	0.131874
				1:22:06	0.145615	0.0347096	0.139216
				1:24:06	0.151604	0.0357321	0.145888
				1:26:06	0.160207	0.0347234	0.149704
				1:28:06	0.16729	0.036948	0.160632
				1:30:06	0.170512	0.0366026	0.166332
				1:32:06	0.179663	0.0379981	0.171348
				1:34:06	0.188357	0.0372934	0.176896
				1:36:06	0.191974	0.037328	0.180807
				1:38:06	0.197963	0.037625	0.190378
				1:40:06	0.20611	0.0382537	0.195926
				1:42:06	0.217936	0.0383919	0.206141
				1:44:06	0.222678	0.0399326	0.210553
				1:46:06	0.226205	0.0400915	0.221356
				1:48:06	0.234869	0.0393177	0.227709
				1:50:06	0.239611	0.039601	0.234808
				1:52:06	0.243259	0.0396217	0.242864
				1:54:06	0.253716	0.0397806	0.249126
				1:56:06	0.26843	0.039746	0.256544
				1:58:06	0.277155	0.0405129	0.268795
				2:00:06	0.285423	0.0407685	0.276562
				2:02:06	0.299012	0.0401467	0.283584
				2:04:06	0.303937	0.0417012	0.283902
				2:06:06	0.30795	0.0418601	0.296641
				2:08:06	0.314607	0.0423023	0.302417
				2:10:06	0.317708	0.0420812	0.307174
				2:12:06	0.321447	0.0428757	0.310774
				2:14:06	0.326706	0.0436702	0.318863
				2:16:06	0.332938	0.0428895	0.32359
				2:18:06	0.337528	0.0420605	0.331935
				2:20:06	0.352668	0.0426615	0.33651
				2:22:06	0.36352	0.0433731	0.346268
				2:24:06	0.377687	0.0433662	0.351148
				2:26:06	0.389147	0.0443334	0.362213
				2:28:06	0.396139	0.0444647	0.368308
				2:30:06	0.399362	0.0437393	0.375209
				2:32:06	0.40079	0.046109	0.371623
				2:34:06	0.409576	0.0444233	0.384922
				2:36:06	0.413801	0.0448101	0.392446
				2:38:06	0.421006	0.0456876	0.397355
				2:40:06	0.423043	0.0453628	0.402326
				2:42:06	0.437027	0.0460399	0.406384
				2:44:06	0.438273	0.0443473	0.411328
				2:46:06	0.44642	0.0456876	0.41814
				2:48:06	0.448427	0.0458534	0.424372
				2:50:06	0.454142	0.047014	0.428713
				2:52:06	0.459584	0.0466548	0.432938
				2:54:06	0.460435	0.0468206	0.441891
				2:56:06	0.460769	0.0470831	0.452468
				2:58:06	0.477063	0.0471522	0.460888
				3:00:06	0.486883	0.046938	0.465069
				3:02:06	0.493662	0.0483129	0.460648
				3:04:06	0.493114	0.0485132	0.466378
				3:06:06	0.496702	0.0482922	0.469023
				3:08:06	0.499286	0.0483405	0.470938
				3:10:06	0.506551	0.0479744	0.476334
				3:12:06	0.506217	0.0473387	0.480727
				3:14:06	0.513057	0.0485823	0.483417
				3:16:06	0.511689	0.0490521	0.486533
				3:18:06	0.516765	0.0474147	0.488919
				3:20:06	0.517738	0.0490383	0.494011
				3:22:06	0.513847	0.0482023	0.495683
				3:24:06	0.510473	0.0487896	0.504285
				3:26:06	0.511993	0.0482714	0.505121
				3:28:06	0.522663	0.050047	0.506246
				3:30:06	0.527162	0.0504684	0.511642
				3:32:06	0.539444	0.0506204	0.514043
				3:34:06	0.542453	0.0492939	0.513619
				3:36:06	0.55516	0.0509037	0.526674
				3:38:06	0.56349	0.0506135	0.52549
				3:40:06	0.56425	0.0495012	0.531175
				3:42:06	0.574495	0.0508622	0.539761
				3:44:06	0.578173	0.0506895	0.530738
				3:46:06	0.569387	0.0512906	0.530328
				3:48:06	0.5658	0.0507931	0.542725
				3:50:06	0.566895	0.0516222	0.534975
				3:52:06	0.565131	0.0525549	0.547285
				3:54:06	0.573552	0.0527621	0.546586
				3:56:06	0.577535	0.05232	0.550828
				3:58:06	0.581547	0.0518847	0.560783
				4:00:06	0.578903	0.05232	0.572607
				4:02:06	0.59091	0.0515462	0.570961
				4:04:06	0.586411	0.0525549	0.56765
				4:06:06	0.584557	0.0534737	0.572899
				4:08:06	0.580818	0.0530039	0.587975
				4:10:06	0.5772	0.0531214	0.586996
				4:12:06	0.579176	0.0524029	0.58294
				4:14:06	0.585317	0.0545308	0.585496
				4:16:06	0.58787	0.0535981	0.589974
				4:18:06	0.59845	0.0544409	0.590429
				4:20:06	0.602918	0.0527276	0.591831
				4:22:06	0.614045	0.0546966	0.595167
				4:24:06	0.617905	0.053377	0.590779
				4:26:06	0.620368	0.0550213	0.593092
				4:28:06	0.624837	0.0548417	0.597416
				4:30:06	0.634747	0.0556223	0.606381
				4:32:06	0.643411	0.0548347	0.600017
				4:34:06	0.649004	0.0567623	0.607501
				4:36:06	0.645782	0.0553045	0.610812
				4:38:06	0.638273	0.0558365	0.608416
				4:40:06	0.626539	0.0554634	0.607272
				4:42:06	0.628089	0.0557052	0.612487
				4:44:06	0.633045	0.0557605	0.619363
				4:46:06	0.640492	0.0545722	0.616441
				4:48:06	0.646056	0.0550765	0.61648
				4:50:06	0.656209	0.0562372	0.621315
				4:52:06	0.659553	0.0575084	0.616977
				4:54:06	0.653169	0.055878	0.622878
				4:56:06	0.654259	0.0561474	0.621534
				4:58:06	0.654271	0.0559954	0.620882
				5:00:06	0.654827	0.0565965	0.620293
				5:04:43	0.659521	0.0570939	0.621685
				5:06:43	0.660526	0.0555671	0.628293
				5:08:43	0.659158	0.0569557	0.638616
				5:10:43	0.669342	0.0574117	0.63549
				5:12:43	0.673051	0.0560161	0.627256
				5:14:43	0.67679	0.0570455	0.622883
				5:16:43	0.689953	0.0579575	0.638197
				5:18:43	0.680924	0.0562441	0.633912
				5:20:43	0.683083	0.0571284	0.634575
				5:22:43	0.685513	0.0570525	0.633289
				5:24:43	0.682201	0.0565067	0.634862
				5:26:43	0.676699	0.0585102	0.635037
				5:28:43	0.674875	0.0565896	0.641416
				5:30:43	0.686607	0.0587175	0.642784
				5:32:43	0.676182	0.0564721	0.642121
				5:34:43	0.681654	0.0594014	0.644902
				5:36:43	0.691534	0.058068	0.645302
				5:38:43	0.690561	0.0575775	0.649441
				5:40:43	0.692841	0.057847	0.646909
				5:42:43	0.692567	0.0580749	0.649037
				5:44:43	0.685727	0.058144	0.653799
				5:46:43	0.675695	0.0582684	0.651077
				5:48:43	0.67679	0.0578608	0.656662
				5:50:43	0.678918	0.0604516	0.66214
				5:52:43	0.691655	0.0574186	0.658892
				5:54:43	0.708436	0.0579437	0.662408
				5:56:43	0.716522	0.0579644	0.654588
				5:58:43	0.709865	0.060341	0.658191
				6:00:43	0.705062	0.0578539	0.663523
				6:02:43	0.699924	0.059056	0.6627
				6:04:43	0.707646	0.0587865	0.658361
				6:06:43	0.704636	0.0589109	0.668485
				6:08:43	0.709135	0.0598021	0.66867
				6:10:43	0.709074	0.0609973	0.660051
				6:12:43	0.70874	0.0591389	0.671645
				6:14:43	0.712692	0.0589178	0.668577
				6:16:43	0.714242	0.0590974	0.656673
				6:18:43	0.724487	0.0593738	0.672312
				6:20:43	0.722724	0.0597538	0.674528
				6:22:43	0.724852	0.058904	0.668134
				6:24:43	0.724122	0.0598367	0.667209
				6:26:43	0.722602	0.0609559	0.678375
				6:28:43	0.719137	0.059885	0.672854
				6:30:43	0.719836	0.0601199	0.675058
				6:32:43	0.729017	0.0597538	0.670611
				6:34:43	0.735279	0.0599403	0.680597
				6:36:43	0.726068	0.0595327	0.679402
				6:38:43	0.729564	0.0586346	0.685903
				6:40:43	0.737225	0.0606934	0.680916
				6:42:43	0.737255	0.0616744	0.676841
				6:44:43	0.734063	0.0599818	0.679173
				6:46:43	0.737437	0.0604999	0.675964
				6:48:43	0.73382	0.0608108	0.68282
				6:50:43	0.739231	0.059436	0.686083
				6:52:43	0.738228	0.0593876	0.692316
				6:54:43	0.739474	0.0617159	0.689389
				6:56:43	0.738076	0.0609628	0.691356
				6:58:43	0.746679	0.0604516	0.691965
				7:00:43	0.747226	0.0610803	0.696625
				7:02:43	0.74598	0.060949	0.686424
				7:04:43	0.744946	0.0608246	0.692988
				7:06:43	0.738988	0.0610112	0.706881
				7:08:43	0.746679	0.0625035	0.692593
				7:10:43	0.746709	0.060873	0.689204
				7:12:43	0.75206	0.0609421	0.693124
				7:14:43	0.752424	0.0612253	0.696703
				7:16:43	0.7506	0.0619231	0.693957
				7:18:43	0.752637	0.0607486	0.693582
				7:20:43	0.765831	0.0615155	0.70015
				7:22:43	0.765861	0.0612944	0.699766
				7:24:43	0.759781	0.0616744	0.700467
				7:26:43	0.770573	0.0612322	0.698918
				7:28:43	0.766317	0.061633	0.700813
				7:30:43	0.771242	0.0620544	0.715913
				7:32:43	0.763915	0.0618955	0.701718
				7:34:43	0.77188	0.062842	0.70071
				7:36:43	0.780483	0.0619162	0.698802
				7:38:43	0.785287	0.0622686	0.706505
				7:40:43	0.78325	0.0634292	0.704465
				7:42:43	0.771911	0.0630354	0.707995
				7:44:43	0.772427	0.0623169	0.711306
				7:46:43	0.77568	0.0625933	0.718381
				7:48:43	0.793342	0.0630838	0.71712
				7:50:43	0.791366	0.0621511	0.711939
				7:52:43	0.78939	0.0623446	0.713561
				7:54:43	0.78936	0.0631183	0.71394
				7:56:43	0.790454	0.0639267	0.714924
				7:58:43	0.79164	0.0624275	0.709061
				8:00:43	0.791458	0.0625518	0.718946
				8:02:43	0.798298	0.0625725	0.713707
				8:04:43	0.800517	0.0630285	0.708531
				8:06:43	0.809515	0.0621027	0.716458
				8:08:43	0.809272	0.0632772	0.727117
				8:10:43	0.81061	0.0643895	0.713361
				8:12:43	0.812312	0.0625242	0.716562
				8:14:43	0.808269	0.0625587	0.721486
				8:16:43	0.814744	0.0621995	0.717055
				8:18:43	0.818969	0.0639543	0.714157
				8:20:43	0.809394	0.0630492	0.720673
				8:22:43	0.80459	0.0635398	0.711542
				8:24:43	0.808208	0.0648317	0.719238
				8:26:43	0.809363	0.0631598	0.71829
				8:28:43	0.805168	0.0627591	0.726094
				8:30:43	0.814014	0.064583	0.729085
				8:32:43	0.811856	0.0634845	0.723061
				8:34:43	0.810427	0.0638023	0.725545
				8:36:43	0.807995	0.0636572	0.732698
				8:38:43	0.813801	0.0637885	0.729233
				8:40:43	0.818118	0.0641408	0.727417
				8:42:43	0.825749	0.0642928	0.731175
				8:44:43	0.821128	0.0641823	0.732787
				8:46:43	0.826113	0.0632496	0.719442
				8:48:43	0.82131	0.0641339	0.72712
				8:50:43	0.825931	0.0639059	0.722889
				8:52:43	0.824016	0.0638576	0.723427
				8:54:43	0.826934	0.0637608	0.73686
				8:56:43	0.825171	0.0646175	0.740989
				8:58:43	0.817297	0.0638368	0.73823
				9:00:43	0.820064	0.0656193	0.735211
				9:02:43	0.823469	0.0638092	0.719995
				9:04:43	0.830825	0.0655226	0.74765
				9:06:43	0.833227	0.0646383	0.744208
				9:08:43	0.826721	0.0659164	0.741314
				9:10:43	0.836845	0.0647903	0.737301
				9:12:43	0.824137	0.065412	0.727715
				9:14:43	0.830643	0.0651979	0.737129
				9:16:43	0.833592	0.0658335	0.731844
				9:18:43	0.838547	0.0656746	0.735258
				9:20:43	0.838577	0.0660476	0.73405
				9:22:43	0.839124	0.0653982	0.74067
				9:24:43	0.849856	0.0658266	0.744036
				9:26:43	0.845873	0.065191	0.742169
				9:28:43	0.846694	0.0655986	0.76176
				9:30:43	0.841192	0.0654259	0.746911
				9:32:43	0.833713	0.0653844	0.74522
				9:34:43	0.839732	0.0654328	0.743307
				9:36:43	0.839884	0.0665243	0.750395
				9:38:43	0.835264	0.0652324	0.757803
				9:40:43	0.834717	0.0661029	0.75082
				9:42:43	0.840401	0.0640303	0.757579
				9:44:43	0.844262	0.0665451	0.754381
				9:46:43	0.845752	0.0655019	0.758888
				9:48:43	0.847849	0.0659716	0.770363
				9:50:43	0.857395	0.0652739	0.747603
				9:52:43	0.857577	0.0656331	0.74762
				9:54:43	0.857182	0.0662618	0.748516
				9:56:43	0.853443	0.0646175	0.752299
				9:58:43	0.851862	0.0654949	0.748964
				10:00:43	0.849795	0.0659786	0.759268

## Sheet: Figure 1f
	Time	pR248W	ADH-1	ADH-6
	0:00:06	0.0108198	0.00656639	0.00023285
	0:02:06	0.00985734	0.0040516	0.00223537
	0:04:06	0.00923641	0.00400503	9.314e-05
	0:06:06	0.00759093	0.00675267	0.0013971
	0:08:06	0.00662848	0.00428445	0.0018628
	0:10:06	0.00529347	0.00419131	0
	0:12:06	0.00616278	0.00419131	0.00051227
	0:14:06	0.00805663	0.00316677	0.00242165
	0:16:06	0.00886384	0.00824291	0.0026545
	0:18:06	0.011658	0.0108974	0.00782378
	0:20:06	0.0130241	0.0158338	0.00768407
	0:22:06	0.0173086	0.0247287	0.0160667
	0:24:06	0.0247287	0.0302706	0.0240768
	0:26:06	0.0300067	0.0427979	0.0345085
	0:28:06	0.0392276	0.0556513	0.0431239
	0:30:06	0.0502181	0.0641736	0.0542076
	0:32:06	0.0636924	0.076701	0.064127
	0:34:06	0.0782844	0.090998	0.0784241
	0:36:06	0.090703	0.102967	0.0911843
	0:38:06	0.1007	0.116891	0.102873
	0:40:06	0.114671	0.130117	0.118148
	0:42:06	0.131654	0.146463	0.129092
	0:44:06	0.14668	0.163647	0.144134
	0:46:06	0.159906	0.175802	0.16076
	0:48:06	0.172698	0.188283	0.177339
	0:50:06	0.182943	0.201509	0.187817
	0:52:06	0.193778	0.214781	0.203092
	0:54:06	0.210668	0.226843	0.221301
	0:56:06	0.221565	0.242537	0.226517
	0:58:06	0.240538	0.249756	0.243003
	1:00:06	0.256246	0.264565	0.253248
	1:02:06	0.269411	0.270945	0.264658
	1:04:06	0.286238	0.28948	0.272994
	1:06:06	0.296173	0.298002	0.288595
	1:08:06	0.299775	0.307968	0.303032
	1:10:06	0.314991	0.317608	0.313883
	1:12:06	0.329958	0.336609	0.324407
	1:14:06	0.339148	0.343175	0.338146
	1:16:06	0.355326	0.346528	0.353234
	1:18:06	0.36551	0.360313	0.364085
	1:20:06	0.375103	0.363014	0.376845
	1:22:06	0.383486	0.370757	0.38886
	1:24:06	0.394569	0.382341	0.388208
	1:26:06	0.397208	0.392539	0.395147
	1:28:06	0.398199	0.397103	0.401527
	1:30:06	0.419345	0.406091	0.409491
	1:32:06	0.422449	0.409351	0.406091
	1:34:06	0.436485	0.416844	0.413589
	1:36:06	0.435085	0.41857	0.413543
	1:38:06	0.447228	0.425084	0.41679
	1:40:06	0.45946	0.43084	0.41317
	1:42:06	0.464831	0.439948	0.417501
	1:44:06	0.46362	0.441811	0.420393
	1:46:06	0.466073	0.451159	0.421785
	1:48:06	0.463804	0.444977	0.424753
	1:50:06	0.465201	0.448237	0.430342
	1:52:06	0.473058	0.462069	0.431692
	1:54:06	0.475573	0.462767	0.433761
	1:56:06	0.472031	0.466772	0.436575
	1:58:06	0.481379	0.472221	0.438352
	2:00:06	0.483925	0.470731	0.440541
	2:02:06	0.490323	0.471755	0.44869
	2:04:06	0.491472	0.471429	0.453161
	2:06:06	0.495819	0.473152	0.454437
	2:08:06	0.491066	0.473339	0.457446
	2:10:06	0.499324	0.480743	0.469821
	2:12:06	0.499759	0.471616	0.4701
	2:14:06	0.49485	0.481209	0.472098
	2:16:06	0.490594	0.480697	0.475794
	2:18:06	0.493668	0.479346	0.47449
	2:20:06	0.492236	0.476645	0.484236
	2:22:06	0.498353	0.483444	0.484096
	2:24:06	0.49888	0.484702	0.488614
	2:26:06	0.499312	0.482885	0.495692
	2:28:06	0.508626	0.477483	0.495167
	2:30:06	0.512631	0.4922	0.499901
	2:32:06	0.518159	0.483491	0.506729
	2:34:06	0.518499	0.481628	0.506683
	2:36:06	0.51748	0.486984	0.507555
	2:38:06	0.517921	0.490616	0.507881
	2:40:06	0.517895	0.49532	0.508894
	2:42:06	0.519493	0.493597	0.511741
	2:44:06	0.519899	0.496111	0.51844
	2:46:06	0.516605	0.499977	0.514028
	2:48:06	0.517971	0.503982	0.50858
	2:50:06	0.515363	0.505612	0.51816
	2:52:06	0.519371	0.505286	0.521327
	2:54:06	0.51934	0.506543	0.511154
	2:56:06	0.52763	0.516416	0.518126
	2:58:06	0.526419	0.511247	0.51269
	3:00:06	0.526416	0.51921	0.520794
	3:02:06	0.529368	0.518279	0.520421
	3:04:06	0.528406	0.528897	0.516509
	3:06:06	0.529958	0.523262	0.515857
	3:08:06	0.522191	0.53197	0.515205
	3:10:06	0.529452	0.536162	0.518372
	3:12:06	0.528183	0.537093	0.521306
	3:14:06	0.527003	0.540167	0.535929
	3:16:06	0.529204	0.535789	0.534718
	3:18:06	0.533212	0.539189	0.542449
	3:20:06	0.539176	0.542775	0.54827
	3:22:06	0.533367	0.546035	0.547618
	3:24:06	0.531784	0.545289	0.539328
	3:26:06	0.534702	0.55479	0.552601
	3:28:06	0.539577	0.551949	0.542402
	3:30:06	0.531939	0.550785	0.557165
	3:32:06	0.530791	0.55167	0.561508
	3:34:06	0.532405	0.548875	0.564722
	3:36:06	0.532809	0.540213	0.564303
	3:38:06	0.528152	0.545662	0.563278
	3:40:06	0.533666	0.551378	0.565327
	3:42:06	0.531697	0.545057	0.570822
	3:44:06	0.532718	0.543566	0.566072
	3:46:06	0.546258	0.54189	0.574362
	3:48:06	0.540604	0.548642	0.568913
	3:50:06	0.539611	0.544777	0.570945
	3:52:06	0.537096	0.543846	0.577482
	3:54:06	0.537993	0.546267	0.580585
	3:56:06	0.540884	0.542821	0.580527
	3:58:06	0.541443	0.54324	0.583176
	4:00:06	0.544674	0.544358	0.588798
	4:02:06	0.547438	0.540679	0.590061
	4:04:06	0.543836	0.537605	0.592718
	4:06:06	0.532501	0.549422	0.59299
	4:08:06	0.529893	0.544684	0.589683
	4:10:06	0.535575	0.542123	0.592478
	4:12:06	0.533527	0.544032	0.590382
	4:14:06	0.549243	0.544451	0.588333
	4:16:06	0.538401	0.553439	0.592012
	4:18:06	0.546163	0.547385	0.596715
	4:20:06	0.548585	0.541704	0.598997
	4:22:06	0.54607	0.541098	0.601186
	4:24:06	0.558582	0.542868	0.60277
	4:26:06	0.554235	0.545429	0.589683
	4:28:06	0.557061	0.540726	0.596343
	4:30:06	0.564797	0.542262	0.583303
	4:32:06	0.545946	0.534858	0.584281
	4:34:06	0.551286	0.535091	0.58498
	4:36:06	0.555477	0.545383	0.598392
	4:38:06	0.555508	0.540353	0.608671
	4:40:06	0.556188	0.542635	0.604107
	4:42:06	0.559697	0.557305	0.602058
	4:44:06	0.561654	0.548689	0.602245
	4:46:06	0.56336	0.569459	0.606948
	4:48:06	0.571156	0.557491	0.608252
	4:50:06	0.574416	0.566246	0.602384
	4:52:06	0.568858	0.562194	0.600428
	4:54:06	0.567492	0.566246	0.5886
	4:56:06	0.56246	0.566153	0.597541
	4:58:06	0.564012	0.567457	0.601826
	5:00:06	0.571347	0.565221	0.587296
	5:04:43
	5:06:43
	5:08:43
	5:10:43
	5:12:43
	5:14:43
	5:16:43
	5:18:43
	5:20:43
	5:22:43
	5:24:43
	5:26:43
	5:28:43
	5:30:43
	5:32:43
	5:34:43
	5:36:43
	5:38:43
	5:40:43
	5:42:43
	5:44:43
	5:46:43
	5:48:43
	5:50:43	0.474565	0.461882	0.0624505
	5:52:43	0.490523	0.483677	0.0676664
	5:54:43	0.505425	0.500163	0.0707866
	5:56:43	0.526506	0.515997	0.0787035
	5:58:43	0.543116	0.525963	0.0788432
	6:00:43	0.554479	0.54487	0.0795883
	6:02:43	0.577547	0.559121	0.0833605
	6:04:43	0.588134	0.577609	0.0879709
	6:06:43	0.593381	0.599823	0.0822894
	6:08:43	0.610363	0.604387	0.0866204
	6:10:43	0.624862	0.618684	0.0848973
	6:12:43	0.633617	0.619848	0.0884832
	6:14:43	0.647526	0.63014	0.0914637
	6:16:43	0.657027	0.648303	0.0902063
	6:18:43	0.666993	0.644158	0.0928142
	6:20:43	0.675375	0.662367	0.0937456
	6:22:43	0.687639	0.660038	0.0898803
	6:24:43	0.695338	0.656778	0.0952359
	6:26:43	0.703876	0.682392	0.0997532
	6:28:43	0.720269	0.676198	0.0986355
	6:30:43	0.721759	0.679411	0.0984492
	6:32:43	0.725888	0.681647	0.0997532
	6:34:43	0.722132	0.691939	0.103106
	6:36:43	0.74632	0.705745	0.102734
	6:38:43	0.746599	0.714966	0.105528
	6:40:43	0.75728	0.719331	0.104596
	6:42:43	0.754576	0.723116	0.102594
	6:44:43	0.769043	0.727819	0.10278
	6:46:43	0.776122	0.732489	0.105248
	6:48:43	0.783045	0.748263	0.105714
	6:50:43	0.780618	0.746041	0.103619
	6:52:43	0.798631	0.743632	0.102315
	6:54:43	0.795899	0.75334	0.10292
	6:56:43	0.804468	0.758767	0.102594
	6:58:43	0.799283	0.773902	0.104038
	7:00:43	0.802822	0.770492	0.101011
	7:02:43	0.813158	0.780822	0.102641
	7:04:43	0.819434	0.785292	0.10781
	7:06:43	0.8089	0.787081	0.104829
	7:08:43	0.812621	0.790528	0.1059
	7:10:43	0.817779	0.795718	0.103572
	7:12:43	0.818156	0.793204	0.10306
	7:14:43	0.829759	0.797196	0.108741
	7:16:43	0.82827	0.79474	0.104224
	7:18:43	0.821862	0.803076	0.108741
	7:20:43	0.820288	0.802996	0.110092
	7:22:43	0.825698	0.811565	0.108462
	7:24:43	0.8325	0.810611	0.107996
	7:26:43	0.830157	0.812699	0.110651
	7:28:43	0.838678	0.815151	0.110511
	7:30:43	0.839423	0.809342	0.112513
	7:32:43	0.838551	0.811624	0.111582
	7:34:43	0.82517	0.816815	0.110511
	7:36:43	0.823742	0.811832	0.112281
	7:38:43	0.844978	0.829761	0.111209
	7:40:43	0.848486	0.814651	0.11093
	7:42:43	0.852739	0.81819	0.110837
	7:44:43	0.839948	0.822742	0.108648
	7:46:43	0.840072	0.836886	0.1093
	7:48:43	0.848768	0.828923	0.109021
	7:50:43	0.843022	0.826747	0.109766
	7:52:43	0.844357	0.832801	0.109347
	7:54:43	0.845754	0.837237	0.107763
	7:56:43	0.857769	0.831183	0.108136
	7:58:43	0.858913	0.837796	0.109533
	8:00:43	0.868653	0.828995	0.109719
	8:02:43	0.862116	0.843279	0.107018
	8:04:43	0.865624	0.841941	0.104829
	8:06:43	0.866617	0.838076	0.108136
	8:08:43	0.873448	0.83747	0.108369
	8:10:43	0.876087	0.837005	0.106413
	8:12:43	0.874876	0.841196	0.108695
	8:14:43	0.864754	0.845512	0.107344
	8:16:43	0.865965	0.854062	0.10618
	8:18:43	0.857583	0.842517	0.107204
	8:20:43	0.868362	0.849151	0.110325
	8:22:43	0.878859	0.844669	0.108508
	8:24:43	0.870343	0.848589	0.108741
	8:26:43	0.879505	0.853187	0.108927
	8:28:43	0.885435	0.856346	0.108322
	8:30:43	0.886428	0.860798	0.112653
	8:32:43	0.886707	0.856714	0.111582
	8:34:43	0.889815	0.858466	0.109253
	8:36:43	0.891308	0.854497	0.113585
	8:38:43	0.897862	0.853164	0.108788
	8:40:43	0.883823	0.858086	0.112187
	8:42:43	0.898142	0.859894	0.109859
	8:44:43	0.90699	0.865484	0.11079
	8:46:43	0.899601	0.855104	0.109486
	8:48:43	0.88882	0.858488	0.109673
	8:50:43	0.898949	0.856985	0.109719
	8:52:43	0.896874	0.856675	0.107856
	8:54:43	0.878791	0.870972	0.109114
	8:56:43	0.879443	0.870859	0.111722
	8:58:43	0.882861	0.870294	0.110045
	9:00:43	0.891864	0.861705	0.109067
	9:02:43	0.898853	0.859754	0.110092
	9:04:43	0.898288	0.8669	0.109673
	9:06:43	0.893103	0.863066	0.109021
	9:08:43	0.895121	0.867615	0.111722
	9:10:43	0.898144	0.868705	0.108555
	9:12:43	0.900664	0.873141	0.109486
	9:14:43	0.882918	0.882981	0.110045
	9:16:43	0.903775	0.876823	0.108927
	9:18:43	0.902744	0.881083	0.110092
	9:20:43	0.902806	0.87557	0.1093
	9:22:43	0.910642	0.885808	0.110977
	9:24:43	0.910828	0.889826	0.111815
	9:26:43	0.904548	0.878164	0.110651
	9:28:43	0.904949	0.886138	0.112141
	9:30:43	0.913716	0.882425	0.110744
	9:32:43	0.898999	0.88141	0.112187
	9:34:43	0.909229	0.882269	0.1093
	9:36:43	0.897975	0.890499	0.11391
	9:38:43	0.906798	0.890057	0.110045
	9:40:43	0.916456	0.885458	0.107624
	9:42:43	0.905525	0.886344	0.111768
	9:44:43	0.911537	0.881722	0.111955
	9:46:43	0.912603	0.886408	0.112607
	9:48:43	0.91509	0.88755	0.111116
	9:50:43	0.915028	0.883722	0.110697
	9:52:43	0.915333	0.887659	0.110278
	9:54:43	0.916687	0.882649	0.115308
	9:56:43	0.913942	0.87906	0.114004
	9:58:43	0.918904	0.878084	0.112094
	10:00:43	0.918978	0.878801	0.113724

## Sheet: Figure 1g
Conc.	ADH-1 Binding				Conc.	ADH-6 Binding
1	0				0.1	8.00013e-06
2.5	0.15897				0.2	0.392
5	0.19487				0.5	0.704
10	0.47179				1	0.784
25	0.77436				2	0.88001
65	0.84615				5	0.92801
100	0.98462				10	0.98401
130	1				20	1

## Sheet: Figure 1i
		Control				with ADH-1				with ADH-6
		Wavelength	p248W_0 h	p248W_12 h		Wavelength	p248W_0 h	p248W_12 h		Wavelength	p248W_0 h	p248W_12 h
		190	-3.13205	12.802		190	-3.13205	9.07407		190	-3.13205	-2.81557
		191	-5.10427	12.5638		191	-5.10427	10.6729		191	-5.10427	-3.37681
		192	-6.1403	15.1642		192	-6.1403	11.437		192	-6.1403	-4.6026
		193	-8.73193	16.0774		193	-8.73193	12.1581		193	-8.73193	-6.5038
		194	-10.068	17.117		194	-10.068	12.1481		194	-10.068	-8.25167
		195	-11.8429	17.6838		195	-11.8429	11.9321		195	-11.8429	-9.58231
		196	-13.219	17.2555		196	-13.219	11.6512		196	-13.219	-11.1019
		197	-14.7969	18.2879		197	-14.7969	11.3363		197	-14.7969	-12.2892
		198	-15.0761	17.8886		198	-15.0761	10.4827		198	-15.0761	-13.0484
		199	-15.5836	17.1564		199	-15.5836	9.48185		199	-15.5836	-14.0568
		200	-16.2939	17.1308		200	-16.2939	8.71567		200	-16.2939	-14.7779
		201	-16.3863	16.4468		201	-16.3863	6.37147		201	-16.3863	-14.8168
		202	-16.2167	16.2601		202	-16.2167	5.65188		202	-16.2167	-14.912
		203	-16.1314	14.5863		203	-16.1314	3.52961		203	-16.1314	-14.696
		204	-15.3663	12.5956		204	-15.3663	2.3459		204	-15.3663	-14.2318
		205	-13.8121	10.739		205	-13.8121	0.0822222		205	-13.8121	-13.8461
		206	-13.3995	8.21896		206	-13.3995	-1.78172		206	-13.3995	-12.9802
		207	-12.9127	6.10662		207	-12.9127	-2.47275		207	-12.9127	-12.5229
		208	-11.9427	3.75204		208	-11.9427	-3.80028		208	-11.9427	-11.6557
		209	-11.419	1.75784		209	-11.419	-5.16853		209	-11.419	-11.023
		210	-10.8974	-0.346601		210	-10.8974	-5.55443		210	-10.8974	-10.2692
		211	-10.3776	-1.8186		211	-10.3776	-5.73974		211	-10.3776	-9.7771
		212	-10.4549	-3.1589		212	-10.4549	-6.41997		212	-10.4549	-9.12447
		213	-9.44763	-4.1338		213	-9.44763	-7.4491		213	-9.44763	-8.54075
		214	-9.3323	-5.08144		214	-9.3323	-7.52582		214	-9.3323	-8.01937
		215	-8.7817	-6.33419		215	-8.7817	-7.30844		215	-8.7817	-7.35407
		216	-8.27933	-7.48055		216	-8.27933	-7.7582		216	-8.27933	-6.87568
		217	-7.84111	-7.97761		217	-7.84111	-7.93927		217	-7.84111	-6.32511
		218	-7.42148	-8.69293		218	-7.42148	-8.19644		218	-7.42148	-6.10637
		219	-7.56474	-8.95489		219	-7.56474	-7.30948		219	-7.56474	-5.7733
		220	-6.48961	-9.17556		220	-6.48961	-7.38847		220	-6.48961	-5.25591
		221	-7.01589	-8.94156		221	-7.01589	-6.93541		221	-7.01589	-5.04466
		222	-6.53338	-8.89186		222	-6.53338	-6.42322		222	-6.53338	-4.5042
		223	-5.63775	-8.85809		223	-5.63775	-6.12883		223	-5.63775	-4.07341
		224	-6.04413	-8.49796		224	-6.04413	-5.24044		224	-6.04413	-4.00071
		225	-3.87162	-7.81495		225	-3.87162	-5.16869		225	-3.87162	-3.6321
		226	-3.90293	-7.02032		226	-3.90293	-4.48799		226	-3.90293	-3.39121
		227	-3.56579	-6.35742		227	-3.56579	-3.98727		227	-3.56579	-3.04877
		228	-2.71533	-5.48502		228	-2.71533	-3.72643		228	-2.71533	-2.83348
		229	-3.65473	-4.92956		229	-3.65473	-2.88724		229	-3.65473	-2.43612
		230	-2.42944	-4.46948		230	-2.42944	-2.54753		230	-2.42944	-2.26485
		231	-2.70759	-3.74259		231	-2.70759	-2.08341		231	-2.70759	-1.95722
		232	-2.21971	-3.09787		232	-2.21971	-1.98302		232	-2.21971	-1.79714
		233	-2.06879	-2.72049		233	-2.06879	-1.62262		233	-2.06879	-1.75369
		234	-1.83288	-2.1601		234	-1.83288	-1.38623		234	-1.83288	-1.57799
		235	-1.86839	-2.25055		235	-1.86839	-1.29232		235	-1.86839	-1.40421
		236	-1.38758	-1.68361		236	-1.38758	-1.1361		236	-1.38758	-1.37755
		237	-1.69184	-1.39184		237	-1.69184	-1.12094		237	-1.69184	-1.03512
		238	-1.15591	-1.23651		238	-1.15591	-0.826444		238	-1.15591	-0.997019
		239	-1.20035	-0.906178		239	-1.20035	-0.611661		239	-1.20035	-0.719641
		240	-0.467758	-0.809384		240	-0.467758	-0.569604		240	-0.467758	-0.565686
		241	-0.886533	-0.793484		241	-0.886533	-0.541282		241	-0.886533	-0.523937
		242	-0.973185	-0.362761		242	-0.973185	-0.298413		242	-0.973185	-0.534385
		243	-1.24172	-0.143827		243	-1.24172	-0.424102		243	-1.24172	-0.505652
		244	-0.389461	0.149837		244	-0.389461	-0.245885		244	-0.389461	-0.308886
		245	-0.178672	-0.053437		245	-0.178672	-0.124856		245	-0.178672	-0.341852
		246	-1.1158	-0.148044		246	-1.1158	-0.156694		246	-1.1158	-0.297619
		247	-0.0470801	-0.126176		247	-0.0470801	-0.161843		247	-0.0470801	-0.107229
		248	-0.923844	0.303111		248	-0.923844	-0.229543		248	-0.923844	-0.0960815
		249	-0.0647883	0.0580222		249	-0.0647883	-0.128656		249	-0.0647883	0.0344461
		250	-0.800763	0.248593		250	-0.800763	-0.13717		250	-0.800763	0.0200296
		251	-0.665555	0.204481		251	-0.665555	-0.15218		251	-0.665555	-0.0155626
		252	-0.446738	0.210474		252	-0.446738	-0.197956		252	-0.446738	-0.137213
		253	-0.745926	0.0446481		253	-0.745926	-0.0513348		253	-0.745926	-0.122548
		254	-0.707476	0.052737		254	-0.707476	-0.191119		254	-0.707476	0.0472782
		255	-0.586464	0.0476593		255	-0.586464	-0.804504		255	-0.586464	0.0385649
		256	-0.855563	0.0226956		256	-0.855563	-0.0748496		256	-0.855563	0.185281
		257	-0.46484	0.0103015		257	-0.46484	-0.210511		257	-0.46484	0.139099
		258	-0.375964	0.00281333		258	-0.375964	-0.0447163		258	-0.375964	0.0862889
		259	-0.114096	0.00599259		259	-0.114096	0.0110671		259	-0.114096	0.0455504
		260	-1.25921	0.00179481		260	-1.25921	0.0362119		260	-1.25921	0.115185

## Sheet: Figure 3b
			0.5 h									6.0 h
				Exp 1	Exp 2	Exp 3	Exp 4	Avg	SD				Exp 1	Exp 2	Exp 3	Exp 4	Avg	SD
			Vehicle	101.9	99.5	97.55	100.8	100.188	1.86966			Vehicle	100.3	95.3	100.33	95.34	97.8175	2.8839
			ADH-6	100.5	95.3	95.31	100.6	97.9275	3.02848			ADH-6	35.3	28.9	29.1	35.4	32.175	3.66731

## Sheet: Figure 3d
			0.5 h
				Exp1	Exp2	Exp3	Exp4	Avg	SD
			Vehicle	100	102.33	101.33	98.33	100.497	1.73173
			2.5	98.89	98.44	103.39	95.5	99.055	3.25759
			5	98.7	101.03	96.37	101.33	99.3575	2.31268
			10	94	103.2	94.1	103.3	98.65	5.31194
			6 h
				Exp1	Exp2	Exp3	Exp4	Avg	SD
			Vehicle	99.8	103	96.7	99.7	99.8	2.57294
			2.5	97.6	105.2	94.1	106.1	100.75	5.84722
			5	98.6	101.8	95.4	101.7	99.375	3.03795
			10	99.3	102.7	95.9	102.6	100.125	3.22942

## Sheet: Figure 3e
			0.5 h
				Exp1	Exp2	Exp3	Exp4	Avg	SD
			Vehicle	100.443	99.757	100.442	99.758	100.1	0.395485
			2.5	98.987	102.097	95.877	102.107	99.767	2.98021
			5	97.987	96.7749	96.765	98.9772	97.626	1.06798
			10	99.3232	97.0111	101.635	97.0132	98.7457	2.21312
			6 h
				Exp1	Exp2	Exp3	Exp4	Avg	SD
			Vehicle	99.5	98.4	101.6	96.37	98.9675	2.18195
			2.5	75.2	76.3	75.1	79.3	76.475	1.96023
			5	59.6	51.5	58.9	54.3	56.075	3.85087
			10	40.9	44.2	43.1	40.2	42.1	1.86726

## Sheet: Figure 3f
			0.5h
				Exp1	Exp2	Exp3	Exp4	Avg	SD
			Vehicle	97.67	102.443	100.103	101.343	100.39	2.0497
			2.5	101.095	99.877	101.097	98.887	100.239	1.06893
			5	98.7749	101.199	99.9869	99.987	99.987	0.989676
			10	99.3232	97.0112	101.635	101.625	99.8987	2.21099
			6h
				Exp1	Exp2	Exp3	Exp4	Avg	SD
			Vehicle	99.5	97.3	101.6	99.6	99.5	1.75689
			2.5	77.2	77.3	78.2	76.1	77.2	0.860233
			5	55.6	59.7	55.7	59.6	57.65	2.31012
			10	32.3	33.2	31.5	32.1	32.275	0.704154

## Sheet: Figure 3h
			Vehicle						ADH-1						ADH-6
			Exp 1	Exp 2	Exp 3	Avg	SD		Exp 1	Exp 2	Exp 3	Avg	SD		Exp 1	Exp 2	Exp 3	Avg	SD
			0.96322	1.03678	1.01322	1.00441	0.0375636		1.07632	0.92368	1.00368	1.00123	0.0763496		1.07342	0.97658	0.95658	1.025	0.0624894
			0.95563	1.07897	0.94297	0.992523	0.0751321		1.01835	0.90589	0.96589	0.963377	0.0562721		1.04334	0.9549	0.9749	0.99912	0.0463783
			0.23893	0.23669	0.23993	0.238517	0.00165908		0.67241	0.58115	0.62115	0.624903	0.0457456		0.98265	0.90421	0.91421	0.94343	0.0426944
			0.10424	0.096	0.10024	0.10016	0.00412058		0.36879	0.30031	0.34031	0.33647	0.0344011		0.83502	0.78958	0.78958	0.8123	0.0262348
			0.0719	0.06544	0.0679	0.0684133	0.00326045		0.1422	0.11752	0.12652	0.128747	0.0124898		0.67771	0.58309	0.60309	0.6304	0.0498683
			0.03643	0.02797	0.03243	0.0322767	0.00423208		0.07144	0.0612	0.0617	0.06478	0.00577314		0.46495	0.40851	0.42851	0.43673	0.0286163
			0.02944	0.0152	0.02344	0.0226933	0.0071493		0.03473	0.03211	0.03261	0.03315	0.00139097		0.23606	0.1686	0.1986	0.20233	0.0337987
			0.010782	0.009658	0.010882	0.0104407	0.000679651		0.01646	0.01	0.013	0.0131533	0.00323273		0.10144	0.09498	0.09798	0.09821	0.00323273
			0.006314	0.005026	0.006414	0.005918	0.000774111		0.01353	0.01111	0.01161	0.0120833	0.00127755		0.05225	0.04739	0.04749	0.04982	0.0027775
			0.003632	0.003208	0.004132	0.00365733	0.000462521		0.01104	0.0064	0.0089	0.00878	0.00232233		0.03443	0.02797	0.03097	0.0312	0.00323273
			0.002532	0.002068	0.003232	0.00261067	0.000585974		0.0067	0.00464	0.00554	0.00562667	0.00103273		0.0216343	0.0207657	0.0209657	0.0212	0.000454879
			0.001562	0.000898	0.001862	0.00144067	0.000493321		0.0043432	0.0024968	0.0033968	0.00341227	0.000923297		0.01166	0.00702	0.00902	0.00934	0.00232734
			0.000687	3e-06	0.003687	0.001459	0.00195958		0.0016634	0.0007566	0.0012566	0.00122553	0.000454198		0.01137	-0.00113	0.00507	0.00512	0.00625007

## Sheet: Figure 3i
			Vehicle						ADH-1						ADH-6
			Exp 1	Exp 2	Exp 3	Avg	SD		Exp 1	Exp 2	Exp 3	Avg	SD		Exp 1	Exp 2	Exp 3	Avg	SD
			0.95288	1.04712	1.00288	1.00096	0.0471493		0.9088	1.0912	1.0088	1.00293	0.0913414		0.97087	1.02913	1.02923	1.00974	0.0336653
			1.00839	1.10519	0.85519	0.98959	0.126056		0.95126	1.02486	0.97126	0.98246	0.0380568		0.95528	1.03968	0.98968	0.99488	0.0424396
			0.65706	0.56466	0.63706	0.619593	0.0486133		0.58643	0.69507	0.58713	0.622877	0.0625222		0.95628	1.03148	1.00148	0.996413	0.0378552
			0.41672	0.34032	0.37672	0.37792	0.0382141		0.37441	0.43661	0.39241	0.401143	0.0320065		0.94312	1.03632	0.99632	0.99192	0.0467555
			0.3016	0.2324	0.2716	0.268533	0.0347018		0.23971	0.32411	0.27971	0.281177	0.0422191		0.91738	1.00178	0.95178	0.95698	0.0424396
			0.2192	0.1468	0.2002	0.188733	0.0375374		0.1571	0.2015	0.1561	0.171567	0.0259278		0.82063	0.90023	0.88023	0.86703	0.0414092
			0.13761	0.06081	0.09761	0.0986767	0.0384111		0.07353	0.13593	0.10353	0.10433	0.0312077		0.47283	0.55723	0.50723	0.51243	0.0424396
			0.0897	0.0421	0.0777	0.0698333	0.0247559		0.01383	0.09303	0.04883	0.0518967	0.039689		0.25448	0.32968	0.29468	0.292947	0.03763
			0.0657	0.0125	0.0647	0.0476333	0.0304305		0.00765	0.06325	0.02765	0.03285	0.0281624		0.1666	0.2202	0.2002	0.195667	0.027086
			0.05665	0.00265	0.02865	0.0293167	0.0270062		-0.00111	0.06169	0.03389	0.03149	0.0314687		0.08622	0.13062	0.11062	0.109153	0.0222363
			0.04896	-0.00744	0.01896	0.02016	0.0282191		-0.00375	0.04505	0.01925	0.0201833	0.0244134		0.04257	0.08697	0.07397	0.0678367	0.0228266
			0.01937	0.01457	0.01487	0.01627	0.00268887		0.01354	0.01794	0.01854	0.0166733	0.00273008		0.03845	0.07765	0.05965	0.0585833	0.0196218
			0.01114	0.01086	0.01104	0.0110133	0.000141892		0.0113	0.0117	0.0114	0.0114667	0.000208167		0.03561	0.07041	0.05541	0.05381	0.0174551

[truncated: 47 more sheets: Figure 4a, Figure 4b, Figure 4c, Figure 4d, Figure 4e, Figure 4f, Figure 4h, Figure 4i, Figure 6d, Figure 7a, Figure 7b, Figure 7e, Figure 7f, Figure 7g, Figure 7i, Figure 7l, Figure 7m, Figure 7n, Supplementary Figure 1b, Supplementary Figure 1d …]
